# Supplementary material for: Mallard hindlimbs locomotion system respond to changes in sandy ground hardness and slope
Source: Sci Rep. 2024 Jul 5;14:15536. doi: 10.1038/s41598-024-66181-z (PMC11226611; doi:10.1038/s41598-024-66181-z)
Supplement: Supplementary file 2 — Supplementary Information 2. [file 41598_2024_66181_MOESM2_ESM.xlsx]

## Sheet: Spatiotemporal Parameters
		touch-down time	lift-off time	re-touch time	stance phase duration (s)	swing phase duration (s)	Total exercise time	duty factor	stride cycle (s)	speed of mallard (m/s)
	Natural Flat Sand	4.3	4.417	4.55	0.117	0.133	0.25	0.468	0.656	2.624
		3.767	3.858	3.975	0.091	0.117	0.208	0.4375	0.601	2.88942
		3.592	3.675	3.783	0.083	0.108	0.191	0.434555	0.577	3.02094
		3.541	3.667	3.792	0.126	0.125	0.251	0.501992	0.551	2.19522
		3.058	3.142	3.258	0.084	0.116	0.2	0.42	0.548	2.74
		4.567	4.667	4.792	0.1	0.125	0.225	0.444444	0.574	2.55111
		8.158	8.267	8.392	0.109	0.125	0.234	0.465812	0.558	2.38462
		4.925	5.083	5.242	0.158	0.159	0.317	0.498423	0.544	1.71609
		7.542	7.658	7.792	0.116	0.134	0.25	0.464	0.558	2.232
		13.808	13.892	14.033	0.084	0.141	0.225	0.373333	0.55	2.44444
		3.858	3.983	4.125	0.125	0.142	0.267	0.468165	0.476	1.78277
		35.025	35.158	35.283	0.133	0.125	0.258	0.515504	0.472	1.82946
		17.025	17.142	17.267	0.117	0.125	0.242	0.483471	0.453	1.8719
		3.458	3.592	3.708	0.134	0.116	0.25	0.536	0.551	2.204
		2.7	2.825	2.975	0.125	0.15	0.275	0.454545	0.522	1.89818
		4.158	4.267	4.4	0.109	0.133	0.242	0.450413	0.507	2.09504
		2.992	3.1	3.217	0.108	0.117	0.225	0.48	0.555	2.46667
		5.025	5.15	5.267	0.125	0.117	0.242	0.516529	0.491	2.02893
		4.05	4.192	4.3	0.142	0.108	0.25	0.568	0.506	2.024
		3.017	3.167	3.292	0.15	0.125	0.275	0.545455	0.441	1.60364
		3.05	3.225	3.358	0.175	0.133	0.308	0.568182	0.382	1.24026
		7.158	7.308	7.433	0.15	0.125	0.275	0.545455	0.457	1.66182
		2.85	3.008	3.142	0.158	0.134	0.292	0.541096	0.472	1.61644
		2.617	2.8	2.942	0.183	0.142	0.325	0.563077	0.361	1.11077
	Natural Uphill Sand	4.792	4.958	5.108	0.166	0.15	0.316	0.525316	0.515	1.62975
		4.675	4.833	4.967	0.158	0.134	0.292	0.541096	0.499	1.7089
		10.058	10.183	10.308	0.125	0.125	0.25	0.5	0.523	2.092
		5.733	5.85	5.975	0.117	0.125	0.242	0.483471	0.516	2.13223
		3.367	3.508	3.633	0.141	0.125	0.266	0.530075	0.507	1.90602
		5.008	5.233	5.375	0.225	0.142	0.367	0.613079	0.493	1.34332
		4.875	5.033	5.175	0.158	0.142	0.3	0.526667	0.473	1.57667
		2.475	2.642	2.783	0.167	0.141	0.308	0.542208	0.439	1.42532			average stance time	average swing time	average all time	average duty factor	stride cycle (s)	average speed of mallard (m/s)
		13.833	14.033	14.183	0.2	0.15	0.35	0.571429	0.427	1.22		Natural Flat Sand	0.125083	0.128125	0.253208	0.515125	0.515125	2.09299
		5.358	5.675	5.833	0.317	0.158	0.475	0.667368	0.387	0.814737		Natural Uphill Sand	0.219833	0.139875	0.359708	0.595402	0.44075	1.32478
		1.783	2.042	2.2	0.259	0.158	0.417	0.621103	0.426	1.02158		Hard Uphill Sand	0.1365	0.1365	0.129833	0.506653	0.483375	1.86344
		4.3	4.692	4.842	0.392	0.15	0.542	0.723247	0.37	0.682657
		2.567	2.833	2.992	0.266	0.159	0.425	0.625882	0.454	1.06824
		2.633	2.825	2.958	0.192	0.133	0.325	0.590769	0.433	1.33231
		2.233	2.492	2.625	0.259	0.133	0.392	0.660714	0.409	1.04337
		3.283	3.475	3.617	0.192	0.142	0.334	0.57485	0.441	1.32036
		4.325	4.65	4.825	0.325	0.175	0.5	0.65	0.429	0.858
		2.808	3.075	3.233	0.267	0.158	0.425	0.628235	0.409	0.962353
		12.875	13.042	13.15	0.167	0.108	0.275	0.607273	0.316	1.14909
		1.842	1.992	2.133	0.15	0.141	0.291	0.515464	0.525	1.80412
		3.85	3.967	4.092	0.117	0.125	0.242	0.483471	0.549	2.2686
		2.292	2.575	2.7	0.283	0.125	0.408	0.693627	0.361	0.884804
		1.917	2.183	2.308	0.266	0.125	0.391	0.680307	0.352	0.900256
		1.858	2.225	2.358	0.367	0.133	0.5	0.734	0.325	0.65
	Hard Uphill Sand	14.725	14.867	14.983	0.142	0.116	0.258	0.550388	0.515	1.99612
		2.267	2.367	2.483	0.1	0.116	0.216	0.462963	0.51	2.36111
		2	2.1	2.217	0.1	0.117	0.217	0.460829	0.527	2.42857
		2.733	2.808	2.933	0.075	0.125	0.2	0.375	0.545	2.725
		8.483	8.575	8.708	0.092	0.133	0.225	0.408889	0.559	2.48444
		2.208	2.317	2.442	0.109	0.125	0.234	0.465812	0.574	2.45299
		5.108	5.242	5.383	0.134	0.141	0.275	0.487273	0.495	1.8
		4.425	4.558	4.692	0.133	0.134	0.267	0.498127	0.517	1.93633
		2.608	2.725	2.867	0.117	0.142	0.259	0.451737	0.541	2.0888
		2.3	2.425	2.542	0.125	0.117	0.242	0.516529	0.523	2.16116
		2.9	3.158	3.258	0.258	0.1	0.358	0.72067	0.308	0.860335
		2.275	2.425	2.558	0.15	0.133	0.283	0.530035	0.472	1.66784
		3.85	3.983	4.083	0.133	0.1	0.233	0.570815	0.423	1.81545
		3.925	4.075	4.2	0.15	0.125	0.275	0.545455	0.407	1.48
		2.608	2.758	2.875	0.15	0.117	0.267	0.561798	0.392	1.46816
		3.958	4.108	4.242	0.15	0.134	0.284	0.528169	0.423	1.48944
		2.8	2.967	3.092	0.167	0.125	0.292	0.571918	0.422	1.44521
		2.233	2.383	2.508	0.15	0.125	0.275	0.545455	0.414	1.50545
		2.517	2.633	2.783	0.116	0.15	0.266	0.43609	0.506	1.90226
		2.908	3.033	3.183	0.125	0.15	0.275	0.454545	0.522	1.89818
		3.067	3.225	3.358	0.158	0.133	0.291	0.542955	0.46	1.58076
		2.05	2.208	2.375	0.158	0.167	0.325	0.486154	0.506	1.55692
		2.833	2.975	3.125	0.142	0.15	0.292	0.486301	0.523	1.7911
		2.425	2.567	2.708	0.142	0.141	0.283	0.501767	0.517	1.82686

## Sheet: Instantaneous Joint Angle
TMTPJ	touch-down		1	2	3	4	5	6	7	8	9	10	11	12	13	14	15	16	17	18	19	20	21	22	23	24	Max	Min	Average	SD
	Natural Flat Sand		165.098	170.765	164.314	167.117	157.031	169.953	160.975	175.048	172.808	143.423	153.24	162.787	162.357	168.051	167.069	161.388	171.546	169.764	168.635	167.315	170.126	160.289	159.827	151.837	175.048	143.423	164.198	7.41308
	Natural Uphill Sand		175.156	149.683	178.417	162.06	169.335	156.613	165.674	177.859	166.135	127.586	168.888	175.035	146.869	166.975	164.71	164.741	167.402	167.722	172.698	176.773	171.666	163.312	167.144	170.606	178.417	127.586	165.544	11.2642
	Hard Uphill Sand		141.386	139.441	137.647	145.096	145.99	159.396	157.806	167.255	143.926	153.257	176.263	150.378	162.369	155.92	170.683	157.611	171.169	156.931	168.503	167.523	164.938	145.895	162.233	177.01	177.01	137.647	157.443	11.7432
	mid-stance		1	2	3	4	5	6	7	8	9	10	11	12	13	14	15	16	17	18	19	20	21	22	23	24	Max	Min	Average	SD
	Natural Flat Sand		131.148	126.539	130.57	136.892	126.648	121.342	107.974	119.098	125.988	134.895	124.903	111.285	157.458	138.893	140.002	138.882	134.522	121.52	134.845	131.585	134.195	133.6	135.417	136.073	157.458	107.974	130.595	10.1857
	Natural Uphill Sand		129.223	120.205	116.515	121.934	128.368	123.727	120.588	140.75	114.314	131.111	118.843	135.64	158.224	148.83	140.159	150.547	150.162	136.625	145.436	109.065	124.418	140.273	133.765	136.981	158.224	109.065	132.321	12.9665
	Hard Uphill Sand		108.71	122.138	125.441	132.512	132.758	121.938	108.683	123.543	129.477	127.764	141.401	135.49	125.581	129.677	133.439	117.955	129.449	118.346	153.518	142.353	136.952	132.578	140.241	107.251	153.518	107.251	128.217	11.2204
	lift-off		1	2	3	4	5	6	7	8	9	10	11	12	13	14	15	16	17	18	19	20	21	22	23	24	Max	Min	Average	SD
	Natural Flat Sand		157.906	161.374	164.303	159.44	168.703	160.497	163.437	160.465	152.147	158.122	160.213	159.219	165.173	136.037	163.252	166.522	148.695	174.197	162.176	153.807	153.666	151.77	156.651	157.165	174.197	136.037	158.956	7.53672
	Natural Uphill Sand		162.282	165.631	164.421	176.589	171.646	167.886	168.329	151.212	176.124	177.853	177.022	174.572	142.333	178.266	91.6549	176.84	174.602	174.72	174.056	152.912	166.965	156.207	151.112	157.953	178.266	91.6549	163.799	18.4563
	Hard Uphill Sand		151.503	162.245	159.766	160.182	152.446	159.034	160.779	158.222	153.114	155.55	157.677	164.036	172.459	174.184	167.915	172.627	171.519	171.806	165.425	172.364	152.551	156.374	153.095	159.303	174.184	151.503	161.841	7.50753
	mid-swing		1	2	3	4	5	6	7	8	9	10	11	12	13	14	15	16	17	18	19	20	21	22	23	24	Max	Min	Average	SD
	Natural Flat Sand		143.159	137.612	134.2	140.855	119.14	132.875	150.85	139.455	142.869	148.558	141.506	140.648	143.402	141.628	133.66	138.648	136.015	137.658	142.373	145.58	133.232	139.808	138.264	134.86	150.85	119.14	139.035	6.27439
	Natural Uphill Sand		142.474	134.141	141.588	134.902	129.73	133.045	142.983	138.258	149.36	141.796	137.683	136.029	134.374	147.929	149.45	112.084	121.832	131.252	141.838	134.855	133.785	110.966	122.806	128.839	149.45	110.966	134.667	10.1412
	Hard Uphill Sand		136.193	120.581	126.57	131.497	135.493	119.925	132.273	134.719	139.306	138.531	130.682	126.116	133.936	153.008	111.512	129.577	132.573	136.17	123.067	108.267	131.107	126.537	134.187	127.735	153.008	108.267	129.982	9.23814
ITJ	touch-down		1	2	3	4	5	6	7	8	9	10	11	12	13	14	15	16	17	18	19	20	21	22	23	24	Max	Min	Average	SD
	Natural Flat Sand		137.233	150.605	155.159	121.773	129.695	136.931	145.08	139.987	132.558	153.235	158.178	137.699	115.627	132.134	151.777	142.296	146.987	145.163		157.673	151.745	150.85	135.266	127.014	158.178	115.627	141.507	11.6229
	Natural Uphill Sand		123.894	97.2083	122.046	138.656	140.942	98.8422	135.726	130.467	133.09	110.242	132.303	114.053	79.6015	115.975	123.077	125.96	104.974	140.55	151.729	133.427	126.363	135.192	133.988	137.379	151.729	79.6015	124.404	16.7009
	Hard Uphill Sand		142.997	144.507	143.543	149.397	149.354	149.407	152.282	148.96	150.9	147.931	138.539	133.147		149.744	107.535	154.427	148.847	143.702	151.622	155.692	147.795	146.844	144.679	146.33	155.692	107.535	145.573	9.66154
	mid-stance		1	2	3	4	5	6	7	8	9	10	11	12	13	14	15	16	17	18	19	20	21	22	23	24	Max	Min	Average	SD
	Natural Flat Sand		129.94	146.69	151.217	123.79	154.051	149.757	147.096	150.143	139.684	161.966	160.801	143.275	134.394	121.822	136.385	137.343	135.85	136.546	146.595	151.414	154.796	152.281	143.056	153.113	161.966	121.822	144.25	10.6502
	Natural Uphill Sand		127.14	124.819	129.033	140.178	147.21	131.515	146.522	155.728	155.448	146.127	142.966	143.381	115.128	132.62	124.351	125.973	114.938	144.414	146.105	143.601	135.646	149.908	153.763	145.12	155.728	114.938	138.401	11.9971
	Hard Uphill Sand		139.188	156.514	155.68	156.883	154.005	153.353	146.023	150.911	149.25	151.469	152.494	149.966	142.081	150.111	150.936	155.267	154.138	147.472	139.982	147.283	146.604	144.274	144.706	141.155	156.883	139.188	149.156	5.30757
	lift-off		1	2	3	4	5	6	7	8	9	10	11	12	13	14	15	16	17	18	19	20	21	22	23	24	Max	Min	Average	SD
	Natural Flat Sand		145.972	153.85	138.872	136.542	151.32	155.487	157.868	162.515	157.023	165.467	159.222	158.724	142.94	164.798	153.167	155.883	158.153	156.066	127.186	124.579	133.866	133.319	134.565	125.599	165.467	124.579	148.041	13.0212
	Natural Uphill Sand		151.993	153.52	149.619	153.069	155.021	145.893	159.354	147.061	163.446	156.021	160.221	151.534	154.476	159.913	118.253	156.219	150.117	152.455	124.621	148.255	156.572	133.306	133.469	137.724	163.446	118.253	148.839	11.4579
	Hard Uphill Sand		166.466	163.611	161.055	161.299	157.137	162.841	164.525	170.354	169.934	165.804	147.87	164.951	148.263	146.124	155.911	151.333	155.115	145.365	162.243	167.17	149.502	164.55	151.495	160.214	170.354	145.365	158.88	7.78925
	mid-swing		1	2	3	4	5	6	7	8	9	10	11	12	13	14	15	16	17	18	19	20	21	22	23	24	Max	Min	Average	SD
	Natural Flat Sand		79.0114	79.5581	67.2893	48.9088	53.3153	53.8113	89.3485	83.5476	84.006	95.8423	89.2668	81.4747	77.9208	89.1138	84.5683	83.0981	94.1044	86.0663	93.5638	84.1221	88.4582	94.6994	98.0822	97.1583	98.0822	48.9088	82.3473	13.6949
	Natural Uphill Sand		63.4897	73.4572	61.4461	72.686	62.3088	65.8417	89.074	83.2238	110.572	90.5578	88.3699	81.1141	65.0082	80.8665	96.0619	65.8549	64.2403	88.2363	83.7368	76.5499	78.8443	64.9086	70.7419	75.1773	110.572	61.4461	77.182	12.5279
	Hard Uphill Sand		80.0795	70.1765	63.3231	75.2872	77.6143	70.6284	81.9754	95.7101	88.9824	88.366	83.9679	95.1721	76.5397	97.7316	77.7092	76.0797	80.6827	77.8516	75.106	78.5367	78.8917	75.1264	81.8252	85.133	97.7316	63.3231	80.5207	8.24622
Knee	touch-down		1	2	3	4	5	6	7	8	9	10	11	12	13	14	15	16	17	18	19	20	21	22	23	24	Max	Min	Average	SD
	Natural Flat Sand		161.797	138.177	173.049	145.171	154.026	147.508	108.903	171.522	151.055	93.2906	113.58	110.366	96.4199	104.079	100.272	115.353	126.795	118.992		118.52		113.709			173.049	93.2906	128.129	25.1487
	Natural Uphill Sand			122.852	135.628	149.494	164.694	133.311	106.426	98.8893	101.728	97.266	99.9903		89.187	108.788	110.752	103.81			147.421		124.855	121.484	128.165	125.026	164.694	89.187	119.462	20.3646
	Hard Uphill Sand		132.438	135.18	152.105	129.851	148.843	148.858	112.65	102.428	100.243	100.418	143.403			121.051		99.6813	120.456	131.358	126.201	123.166	111.182	115.192	104.521	116.444	152.105	99.6813	122.651	16.8212
	mid-stance		1	2	3	4	5	6	7	8	9	10	11	12	13	14	15	16	17	18	19	20	21	22	23	24	Max	Min	Average	SD
	Natural Flat Sand		112.684	122.62	124.551	100.29	112.419	119.8	68.5826	78.5159	79.1405	74.2167	78.2605	75.5643	69.5036	62.8867	72.2617	73.6194	67.6968	72.57	81.3669	78.4389	78.3448	85.1531	80.4514	83.4855	124.551	62.8867	85.5177	18.8024
	Natural Uphill Sand		100.682	98.348	103.894	103.149	106.559	95.8677	67.1854	63.5499	70.9983	68.723	62.1522	63.4005	77.3732	77.1696	72.431	74.5165	72.8108	87.2317	122.418	67.0201	66.2613	91.0215	91.3558	87.4541	122.418	62.1522	82.9822	16.8378
	Hard Uphill Sand		87.0522	104.49	120.129	116.042	111.801	110.074	60.6859	68.8245	65.854	59.1289	116.309	65.7661	82.4346	88.8797	97.853	85.856	97.7931	88.0806	81.3222	80.062	71.5314	78.0099	75.9006	74.4151	120.129	59.1289	87.0123	18.5264
	lift-off		1	2	3	4	5	6	7	8	9	10	11	12	13	14	15	16	17	18	19	20	21	22	23	24	Max	Min	Average	SD
	Natural Flat Sand		99.4543	106.528	100.56	96.7892	109.398	108.667	55.6086	58.9168	58.4226	58.2415	54.9302	52.2156	60.9083	52.4243	58.2778	62.6875	57.2788	61.2394	50.1708	47.6587	51.897	53.1102	58.3133	53.6138	109.398	47.6587	67.8046	21.5307
	Natural Uphill Sand		87.7301	97.3663	94.2961	100.392	95.7305	102.593	53.2212	52.4159	50.5512	48.6213	48.7022	48.0378	70.24	72.6863	61.0516	66.2731	64.3123	61.7884	78.1653	63.1553	53.9497	72.2888	67.8558	65.605	102.593	48.0378	69.8762	17.7721
	Hard Uphill Sand		94.6229	92.3513	98.7426	107.882	99.4623	101.441	50.1898	55.8915	53.7584	52.5791	82.5087	51.6753	53.9577	51.5832	64.4669	57.3069	55.0934	64.9512	69.1676	65.4843	51.6176	56.5855	56.964	56.6617	107.882	50.1898	68.5394	19.5005
	mid-swing		1	2	3	4	5	6	7	8	9	10	11	12	13	14	15	16	17	18	19	20	21	22	23	24	Max	Min	Average	SD
	Natural Flat Sand		102.524	89.5068	90.9987	90.2636	88.2996	91.7063	63.4584	67.6049	51.9032	61.5365	64.7505	58.9193	67.5385	58.7123	67.5659	59.195	53.2005	49.7349	83.366	80.2145	80.1735	84.4169	81.6395	85.0458	102.524	49.7349	73.8448	15.1002
	Natural Uphill Sand		84.8902	93.3548	79.6059	95.5989	96.4215	111.189	51.9816	57.5453	45.6943	43.1814	50.9786	58.9755	58.4092	53.0268	51.9095	62.4424	67.0574	59.1693	94.9888	83.4552	63.0238	60.1414	62.1105	77.7818	111.189	43.1814	69.2889	18.8556
	Hard Uphill Sand		81.0324	87.2726	80.5205	78.0016	81.8242	106.299	54.9907	51.9211	59.0627	51.2541	65.0878	54.6901	53.1574	78.8386	76.5178	78.1635	69.7865	67.1996	60.1492	63.9676	69.5814	64.6321	80.0274	63.4384	106.299	51.2541	69.8924	13.3815
Hip	touch-down		1	2	3	4	5	6	7	8	9	10	11	12	13	14	15	16	17	18	19	20	21	22	23	24	Max	Min	Average	SD
	Natural Flat Sand		77.9057	74.4224	85.638	62.0529	110.715	69.5262	38.9757	72.0178	83.5459	42.8901	44.9321	34.0756	25.3749	42.7966	44.8344	40.2002	51.2689	39.6652		30.4904		33.0764			110.715	25.3749	55.2202	22.8623
	Natural Uphill Sand			53.4463	52.3746	55.814	73.2468	59.6365	37.6628	23.4162	39.2218	36.0643	50.1844			45.702	37.1788	54.7859			50.0806		68.9688	51.5594	56.6798	62.3617	73.2468	23.4162	50.4658	12.4036
	Hard Uphill Sand		74.8129	81.2343	91.0216	62.4383	96.3743	79.5785	39.2341	23.8204	34.6239	32.6132	70.5613			29.3862		18.2604	36.0223	37.5876	33.7777	32.2919	26.3031	30.2335	25.8672	27.8095	96.3743	18.2604	46.8501	24.894
	mid-stance		1	2	3	4	5	6	7	8	9	10	11	12	13	14	15	16	17	18	19	20	21	22	23	24	Max	Min	Average	SD
	Natural Flat Sand		69.2193	83.2509	73.2275	63.2478	75.1085	74.6905	36.1431	32.9972	37.7852	40.8355	42.0093	28.8039	46.21	48.6651	41.7114	31.0546	37.8483	34.4589	34.4492	29.826	34.1938	31.8182	30.1994	32.5902	83.2509	28.8039	45.431	17.3379
	Natural Uphill Sand		51.0172	64.6417	65.923	58.6049	61.1144	53.9711	37.2589	32.5631	41.3494	54.3892	44.0031	89.2582	62.5359	50.267	52.2785	45.1112	58.5816	62.1385	58.4803	43.3082	46.4931	54.2086	62.9809	45.7203	89.2582	32.5631	54.0083	11.7495
	Hard Uphill Sand		65.8343	68.079	90.4201	68.3987	71.3079	78.8545	33.0704	24.5882	22.5997	38.6159	76.9873	30.1011	29.7347	29.4092	39.585	30.6845	42.8248	31.9509	26.7874	26.8309	29.5028	25.9005	28.8923	30.5367	90.4201	22.5997	43.3957	21.1835
	lift-off		1	2	3	4	5	6	7	8	9	10	11	12	13	14	15	16	17	18	19	20	21	22	23	24	Max	Min	Average	SD
	Natural Flat Sand		84.1128	85.8361	76.3226	71.5578	83.9989	85.9444	33.3213	39.2783	36.4422	40.8486	39.3101	27.4308	42.8984	43.0108	43.3002	39.2977	42.3124	40.4505	27.6349	22.0324	29.8257	26.1482	33.8528	31.7912	85.9444	22.0324	46.9566	21.2389
	Natural Uphill Sand		56.401	71.4857	70.4325	68.0815	65.3706	66.1126	25.6541	34.8937	41.6932	33.4214	41.1669	54.4904	60.9133	56.6464	55.3793	41.5485	59.4141	59.6334	55.297	60.5665	67.5114	61.7399	57.549	57.3789	71.4857	25.6541	55.1159	12.3683
	Hard Uphill Sand		87.1871	68.0301	77.6935	71.3636	73.3685	77.74	30.0545	35.4612	40.9426	35.5926	70.1648	31.909	27.6488	22.0849	38.5312	21.9432	28.0829	25.1804	33.4366	28.126	27.1878	26.8148	28.7825	28.9342	87.1871	21.9432	43.1775	21.6304
	mid-swing		1	2	3	4	5	6	7	8	9	10	11	12	13	14	15	16	17	18	19	20	21	22	23	24	Max	Min	Average	SD
	Natural Flat Sand		58.1061	58.1861	50.1614	57.0133	68.4949	63.9904	31.544	32.7067	27.7905	28.4623	25.919	19.5739	36.543	41.1796	32.705	20.4547	31.9226	24.0741	26.8297	19.1508	26.9705	23.4265	29.4446	28.0664	68.4949	19.1508	35.9465	14.9502
	Natural Uphill Sand		41.234	55.1239	46.3314	46.0285	49.1757	54.4363	22.5213	31.2436	30.1135	20.1106	36.6735	62.1306	54.4555	33.8761	44.4072	45.8128	26.867	40.5103	71.4692	27.9238	54.305	59.6669	54.5278	58.9325	71.4692	20.1106	44.4949	13.6098
	Hard Uphill Sand		49.9723	50.9771	46.9541	50.6752	49.4411	53.992	32.0207	23.9721	26.6164	33.3152	42.7389	21.128	16.1581	23.6785	25.6665	19.5026	19.8166	20.9925	17.1809	14.3939	20.8092	15.3501	16.9186	17.2339	53.992	14.3939	29.5627	13.8204

## Sheet: Continuous Joint Angles
															TMTPJ	Natural Flat Sand	Natural Uphill Sand	Hard Uphill Sand
															0	164.198	165.544	157.443
															10	149.234	155.235	142.046
															20	135.802	142.983	130.879
															30	131.988	134.077	129.429
															40	149.426	136.209	141.891
															50	150.5	149.787	152.337
															60	137.108	151.128	135.838
															70	135.509	143.178	133.839
															80	148.417	134.816	135.699
															90	165.214	137.757	160.662
															100	166.043	164.723	155.204
			ITJ	Natural Flat Sand	Natural Uphill Sand	Hard Uphill Sand			Knee	Natural Flat Sand	Natural Uphill Sand	Hard Uphill Sand			Hip	Natural Flat Sand	Natural Uphill Sand	Hard Uphill Sand
			0	141.507	124.404	145.573			0	128.129	119.462	122.651			0	50.677	47.8856	35.1935
			10	138.316	123.86	141.684			10	108.242	106.621	106.651			10	50.1685	56.4319	44.6157
			20	139.494	127.467	144.116			20	91.0971	94.6387	89.4684			20	50.9053	53.4579	40.4861
			30	149.079	137.873	154.048			30	81.9342	84.1302	85.4454			30	50.749	52.8326	39.5065
			40	155.906	148.546	161.845			40	75.3768	78.9969	77.1634			40	45.0116	55.641	32.7432
			50	145.1	156.31	158.085			50	66.1267	77.4273	70.8654			50	40.8307	61.0264	41.533
			60	113.589	145.5	124.889			60	58.2313	69.4184	54.0767			60	35.6585	52.3979	30.7692
			70	84.6301	115.938	92.4603			70	62.4871	62.6612	61.7324			70	34.3733	50.6546	29.1959
			80	88.4991	80.9561	84.7604			80	87.6696	70.0941	82.5349			80	32.5465	43.6946	25.3435
			90	120.869	82.4807	111.239			90	114.484	94.8954	109.39			90	40.7301	44.4339	28.1345
			100	151.106	130.482	146.758			100	125.239	119.073	117.304			100	45.4488	45.921	36.0151
